# Supplementary material for: Post Wire-Bonding Corrosion Prevention Strategies to Mitigate Chloride- and Bromide-Induced Corrosion Failures in Cu- and PCC-Based Wire-Bonded Packages
Source: Micromachines (Basel). 2025 Oct 12;16(10):1155. doi: 10.3390/mi16101155 (PMC12565955; doi:10.3390/mi16101155)
Supplement: Supplementary file 1 [file micromachines-16-01155-s001.zip]

Archive with 1 entries (1 files):
- micromachines-3543753-supplementary.pptx
